# Supplementary material for: Switching from immediate- to extended-release cysteamine in patients with nephropathic cystinosis: from clinical trials to clinical practice
Source: Clin Kidney J. 2024 Mar 6;17(4):sfae049. doi: 10.1093/ckj/sfae049 (PMC11022652; doi:10.1093/ckj/sfae049)
Supplement: sfae049_Supplemental_Files [file sfae049_supplemental_files.zip]

Archive with 2 entries (2 files):
- Supplementary_material_Figure_S2a-d_CKJ.xlsx
- Supplemetary_material_Figure_S1_CKJ.docx
